# Supplementary material for: High Genetic Heterogeneity in Chinese Patients With Waardenburg Syndrome Revealed by Next-Generation Sequencing
Source: Front Genet. 2021 Jun 4;12:643546. doi: 10.3389/fgene.2021.643546 (PMC8212959; doi:10.3389/fgene.2021.643546)
Supplement: Supplementary Figure 1 — LR-PCR for the identification of the large deletion, PAX3:c.959-409_1173+3402del. [file Data_Sheet_1.zip]

Archive with 4 entries (4 files):
- Figure S1 RAW.Tif
- Figure S1.tif
- Table S1.doc
- Table S2.doc
